# Supplementary material for: Predicting Consumer Purchase Intention for Pre-Prepared Meals Based on Random Forest and Explainable AI (SHAP): A Study in Jilin Province, China
Source: Foods. 2026 Mar 5;15(5):896. doi: 10.3390/foods15050896 (PMC12984385; doi:10.3390/foods15050896)
Supplement: Supplementary file 1 [file foods-15-00896-s001.zip]

Archive with 1 entries (1 files):
- foods-4154126-supplementary.pdf
